# Supplementary material for: A Cantilever Beam-Based Triboelectric Nanogenerator as a Drill Pipe Transverse Vibration Energy Harvester Powering Intelligent Exploitation System
Source: Sensors (Basel). 2022 Jun 4;22(11):4287. doi: 10.3390/s22114287 (PMC9185564; doi:10.3390/s22114287)
Supplement: Supplementary file 1 [file sensors-22-04287-s001.zip]

Archive with 4 entries (4 files):
- sensors-1745033-SI.pdf
- Video S1.mp4
- Video S2.mp4
- Video S3.mp4
